# Supplementary material for: Dynamic transcriptome analysis unravels key regulatory genes of maize root growth and development in response to potassium deficiency
Source: Planta. 2023 Oct 14;258(5):99. doi: 10.1007/s00425-023-04260-7 (PMC10576708; doi:10.1007/s00425-023-04260-7)
Supplement: Supplementary file 2 — Supplementary file2 (XLSX 64 KB) [file 425_2023_4260_MOESM2_ESM.xlsx]

## Sheet: Table S1
	Suppl.Table S1 Soil physicochemical characteristics in the low K (LK) and sufficient K (SK) experimental fields used in the study
	Treatment	Rep	pH	Organic matter (g/kg)	Total-N (g/kg)	Total-P (g/kg)	Total-K (g/kg)	NaOH-N (mg/kg)	Olsen-P (mg/kg)	NH4Ac-K (mg/kg)
	LK	1	8.61	9.82	0.76	0.637	17.8	52	5.9	95
	LK	2	8.58	9.03	0.69	0.595	19.82	53	5	87
	LK	3	8.64	10.8	0.83	0.733	17.87	61	6.2	96
	SK	1	8.57	10.7	0.82	0.74	21.49	62	7.3	137
	SK	2	8.67	11.7	0.84	0.753	22.51	66	5.2	138
	SK	3	8.57	11.9	0.83	0.753	19.69	62	5.3	124

## Sheet: Table S2
	Suppl.Table S2 The comparison of the sequencing data of each sample between before and after filtration
	Libraries	Treatment	Raw reads	Clean reads	Clean bases	Q20 (%)	Q30 (%)	GC (%)
	V10-1	LK	46113868	45203270 (98.03%)	6.78G	97.82	93.84	55.86
	V10-2	LK	48369110	47143958 (97.47%)	7.07G	97.66	93.5	55.32
	V10-3	LK	47221388	46143490 (97.72%)	6.92G	97.8	93.87	55.01
	V10-1	SK	50076140	49228228 (98.31%)	7.38G	97.85	93.9	54.9
	V10-2	SK	44868506	44043748 (98.15%)	6.61G	97.78	93.75	54.64
	V10-3	SK	48361226	47240500 (97.68%)	7.09G	97.8	93.85	56.04
	VT-1	LK	43627180	42246748 (96.84%)	6.34G	97.81	94.21	55.33
	VT-2	LK	47195056	45822164 (97.09%)	6.87G	97.76	93.97	54.01
	VT-3	LK	50010372	48588078 (97.16%)	7.29G	97.83	94.16	55.38
	VT-1	SK	45321096	44099436 (97.30%)	6.61G	97.87	94.31	54.93
	VT-2	SK	41857812	40007698 (95.58%)	6.00G	97.87	94.3	55.16
	VT-3	SK	49335464	47840552 (96.97%)	7.18G	97.81	94.22	55.16
	R1-1	LK	43060450	41705036 (96.85%)	6.26G	97.23	92.57	54.27
	R1-2	LK	45665724	44005234 (96.36%)	6.60G	97.48	93.15	54.3
	R1-3	LK	43059150	41624428 (96.67%)	6.24G	97.92	94.02	55.89
	R1-1	SK	41318410	40025956 (96.87%)	6.00G	96.96	92.05	60.06
	R1-2	SK	45073726	43209744 (95.86%)	6.48G	97.65	93.44	53.54
	R1-3	SK	44635550	43000816 (96.34%)	6.45G	97.42	92.9	53.65
	R3-1	LK	54707122	54308316 (99.27%)	8.15G	97.36	92.8	53.82
	R3-2	LK	44755656	44530368 (99.50%)	6.68G	97.54	93.03	53.76
	R3-3	LK	48887080	48443066 (99.09%)	7.27G	97.63	93.21	53.3
	R3-1	SK	44457736	44064228 (99.11%)	6.61G	97.58	93.13	52.44
	R3-2	SK	51963718	51551268 (99.21%)	7.73G	97.47	93.06	54.15
	R3-3	SK	46850816	46382330 (99.00%)	6.96G	97.54	93.17	52.57
	R6-1	LK	56091726	53985468 (96.24%)	8.10G	97.89	94.5	56.72
	R6-2	LK	47436410	45677724 (96.29%)	6.85G	98.28	95.25	55.22
	R6-3	LK	51209488	48954780 (95.60%)	7.34G	97.99	94.65	54.17
	R6-1	SK	48494800	46506084 (95.90%)	6.98G	97.85	94.39	55.96
	R6-2	SK	53911446	51573624 (95.66%)	7.74G	97.92	94.56	55.19
	R6-3	SK	46182026	44319680 (95.97%)	6.65G	97.01	92.31	54.15
	LK: low K, SK: sufficient K, V10: the 10th leaf stage, VT: tasseling stage, R1: silking stage, R3: milk-ripe stage, R6: physiological maturity

## Sheet: Table S3
	Suppl.Table S3 The mapped reads to the reference genome
	Libraries	Treatment	Total reads	Unique mapped reads	Multiple mapped reads	Total mapped reads
	V10-1	LK	45203270	39367133 (87.09%)	994593 (2.20%)	40361726 (89.29%)
	V10-2	LK	47143958	40097206 (85.05%)	1097074 (2.33%)	41194280 (87.38%)
	V10-3	LK	46143490	38303559 (83.01%)	992327 (2.15%)	39295886 (85.16%)
	V10-1	SK	49228228	40188859 (81.64%)	1169256 (2.38%)	41358115 (84.01%)
	V10-2	SK	44043748	31764029 (72.12%)	927461 (2.11%)	32691490 (74.23%)
	V10-3	SK	47240500	40514656 (85.76%)	976013 (2.07%)	41490669 (87.83%)
	VT-1	LK	42246748	35133077 (83.16%)	929325 (2.2%)	36062402 (85.36%)
	VT-2	LK	45822164	35913852 (78.38%)	990481 (2.16%)	36904333 (80.54%)
	VT-3	LK	48588078	40299514 (82.94%)	1118576 (2.30%)	41418090 (85.24%)
	VT-1	SK	44099436	34568974 (78.39%)	985374 (2.23%)	35554348 (80.62%)
	VT-2	SK	40007698	32759945 (81.88%)	883170 (2.21%)	33643115 (84.09%)
	VT-3	SK	47840552	39235425 (82.01%)	1169286 (2.44%)	40404711 (84.46%)
	R1-1	LK	41705036	32752332 (78.53%)	1012078 (2.43%)	33764410 (80.96%)
	R1-2	LK	44005234	36439418 (82.81%)	1096673 (2.49%)	37536091 (85.3%)
	R1-3	LK	41624428	35755092 (85.9%)	864528 (2.08%)	36619620 (87.98%)
	R1-1	SK	40025956	30316429 (75.74%)	886365 (2.21%)	31202794 (77.96%)
	R1-2	SK	43209744	34308925 (79.4%)	1016785 (2.35%)	35325710 (81.75%)
	R1-3	SK	43000816	35170464 (81.79%)	1027070 (2.39%)	36197534 (84.18%)
	R3-1	LK	54308316	32740661 (60.29%)	928408 (1.71%)	33669069 (62.0%)
	R3-2	LK	44530368	36538477 (82.05%)	1054650 (2.37%)	37593127 (84.42%)
	R3-3	LK	48443066	39739654 (82.03%)	1226099 (2.53%)	40965753 (84.56%)
	R3-1	SK	44064228	31855942 (72.29%)	961211 (2.18%)	32817153 (74.48%)
	R3-2	SK	51551268	42820750 (83.06%)	1278006 (2.48%)	44098756 (85.54%)
	R3-3	SK	46382330	34227202 (73.79%)	1034356 (2.23%)	35261558 (76.02%)
	R6-1	LK	53985468	44890017 (83.15%)	1173059 (2.17%)	46063076 (85.32%)
	R6-2	LK	45677724	37388688 (81.85%)	1056731 (2.31%)	38445419 (84.17%)
	R6-3	LK	48954780	37381444 (76.36%)	1052641 (2.15%)	38434085 (78.51%)
	R6-1	SK	46506084	37472807 (80.58%)	967938 (2.08%)	38440745 (82.66%)
	R6-2	SK	51573624	43214691 (83.79%)	1308750 (2.54%)	44523441 (86.33%)
	R6-3	SK	44319680	35635404 (80.41%)	993769 (2.24%)	36629173 (82.65%)
	LK: low K, SK: sufficient K, V10: the 10th leaf stage, VT: tasseling stage, R1: silking stage, R3: milk-ripe stage, R6: physiological maturity

## Sheet: Table S4
	Suppl.Table S4 The number of detected genes by RNA-seq
	Stage	Treatment	All gene numbers	New gene numbers	Known gene numbers
	V10	LK	36004	4728	31276
	V10	SK	35809	4746	31063
	VT	LK	35447	4774	30673
	VT	SK	36082	4945	31137
	R1	LK	35739	4956	30783
	R1	SK	35081	4860	30221
	R3	LK	34772	4701	30071
	R3	SK	34713	4657	30056
	R6	LK	34979	4855	30124
	R6	SK	35134	4885	30249
	LK: low K, SK: sufficient K, V10: the 10th leaf stage, VT: tasseling stage, R1: silking stage, R3: milk-ripe stage, R6: physiological maturity

## Sheet: Table S5
Suppl.Table S5 List of GO categories of DEGs detected of selected co-expressed modules
GO_ID	ONTOLOGY	Description	queryitem	querytotal	GeneRatio	pvalue	FDR	Coexpressed modules
GO:0090304	Biological Process	nucleic acid metabolic process	207	655	0.316031	5.7e-19	1.9e-15	Magneta
GO:0006139	Biological Process	nucleobase-containing compound metabolic process	215	655	0.328244	2.5e-16	4.1e-13	Magneta
GO:0046483	Biological Process	heterocycle metabolic process	217	655	0.331298	5e-15	5.5e-12	Magneta
GO:0016070	Biological Process	RNA metabolic process	168	655	0.256489	1.5e-14	1.2e-11	Magneta
GO:0006725	Biological Process	cellular aromatic compound metabolic process	218	655	0.332824	2.2e-14	1.4e-11	Magneta
GO:0044260	Biological Process	cellular macromolecule metabolic process	319	655	0.487023	3e-14	1.7e-11	Magneta
GO:0034641	Biological Process	cellular nitrogen compound metabolic process	241	655	0.367939	3.8e-14	1.8e-11	Magneta
GO:1901360	Biological Process	organic cyclic compound metabolic process	218	655	0.332824	7.5e-14	3.1e-11	Magneta
GO:0043170	Biological Process	macromolecule metabolic process	338	655	0.516031	2.5e-13	8.9e-11	Magneta
GO:0010467	Biological Process	gene expression	183	655	0.279389	4.8e-13	1.6e-10	Magneta
GO:0006807	Biological Process	nitrogen compound metabolic process	244	655	0.372519	1e-11	3.1e-09	Magneta
GO:0006996	Biological Process	organelle organization	99	655	0.151145	1.2e-10	3.3e-08	Magneta
GO:0006366	Biological Process	transcription from RNA polymerase II promoter	40	655	0.0610687	2.1e-10	5.3e-08	Magneta
GO:0034645	Biological Process	cellular macromolecule biosynthetic process	165	655	0.251908	2.8e-10	6.6e-08	Magneta
GO:0009059	Biological Process	macromolecule biosynthetic process	167	655	0.254962	3.1e-10	6.7e-08	Magneta
GO:0006378	Biological Process	mRNA polyadenylation	12	655	0.0183206	3.5e-10	7.2e-08	Magneta
GO:0043631	Biological Process	RNA polyadenylation	12	655	0.0183206	1.2e-09	2.3e-07	Magneta
GO:0034654	Biological Process	nucleobase-containing compound biosynthetic process	121	655	0.184733	2.9e-09	5.2e-07	Magneta
GO:0019222	Biological Process	regulation of metabolic process	131	655	0.2	3.3e-09	5.6e-07	Magneta
GO:0060255	Biological Process	regulation of macromolecule metabolic process	128	655	0.19542	3.9e-09	6.3e-07	Magneta
GO:0031124	Biological Process	mRNA 3'-end processing	12	655	0.0183206	4.3e-09	6.7e-07	Magneta
GO:0010468	Biological Process	regulation of gene expression	113	655	0.172519	1.1e-08	1.7e-06	Magneta
GO:0097659	Biological Process	nucleic acid-templated transcription	108	655	0.164885	1.3e-08	1.7e-06	Magneta
GO:0010608	Biological Process	posttranscriptional regulation of gene expression	23	655	0.0351145	1.2e-08	1.7e-06	Magneta
GO:0071840	Biological Process	cellular component organization or biogenesis	135	655	0.206107	1.3e-08	1.8e-06	Magneta
GO:0018205	Biological Process	peptidyl-lysine modification	21	655	0.0320611	1.5e-08	1.8e-06	Magneta
GO:0018130	Biological Process	heterocycle biosynthetic process	123	655	0.187786	1.5e-08	1.9e-06	Magneta
GO:0032774	Biological Process	RNA biosynthetic process	108	655	0.164885	1.6e-08	1.9e-06	Magneta
GO:0044271	Biological Process	cellular nitrogen compound biosynthetic process	154	655	0.235115	1.7e-08	1.9e-06	Magneta
GO:0006396	Biological Process	RNA processing	50	655	0.0763359	2.1e-08	2.3e-06	Magneta
GO:0006351	Biological Process	transcription, DNA-templated	106	655	0.161832	3.1e-08	3.3e-06	Magneta
GO:0051171	Biological Process	regulation of nitrogen compound metabolic process	110	655	0.167939	3.4e-08	3.5e-06	Magneta
GO:0006325	Biological Process	chromatin organization	31	655	0.0473282	4.1e-08	4.1e-06	Magneta
GO:0019438	Biological Process	aromatic compound biosynthetic process	123	655	0.187786	4.6e-08	4.4e-06	Magneta
GO:0051276	Biological Process	chromosome organization	51	655	0.0778626	6.9e-08	6.3e-06	Magneta
GO:0016043	Biological Process	cellular component organization	120	655	0.183206	6.9e-08	6.3e-06	Magneta
GO:0031326	Biological Process	regulation of cellular biosynthetic process	106	655	0.161832	9.2e-08	8.2e-06	Magneta
GO:0009889	Biological Process	regulation of biosynthetic process	106	655	0.161832	9.7e-08	8.4e-06	Magneta
GO:0010556	Biological Process	regulation of macromolecule biosynthetic process	105	655	0.160305	1.2e-07	1e-05	Magneta
GO:0018193	Biological Process	peptidyl-amino acid modification	35	655	0.0534351	1.8e-07	1.5e-05	Magneta
GO:1901362	Biological Process	organic cyclic compound biosynthetic process	123	655	0.187786	2.2e-07	1.7e-05	Magneta
GO:0080090	Biological Process	regulation of primary metabolic process	118	655	0.180153	2.2e-07	1.7e-05	Magneta
GO:2000112	Biological Process	regulation of cellular macromolecule biosynthetic process	103	655	0.157252	2.5e-07	1.9e-05	Magneta
GO:0010629	Biological Process	negative regulation of gene expression	27	655	0.0412214	2.5e-07	1.9e-05	Magneta
GO:0031323	Biological Process	regulation of cellular metabolic process	118	655	0.180153	3.8e-07	2.8e-05	Magneta
GO:0006357	Biological Process	regulation of transcription from RNA polymerase II promoter	30	655	0.0458015	4.9e-07	3.5e-05	Magneta
GO:0016569	Biological Process	covalent chromatin modification	22	655	0.0335878	5.9e-07	4.1e-05	Magneta
GO:0031123	Biological Process	RNA 3'-end processing	14	655	0.021374	7.7e-07	5.3e-05	Magneta
GO:0016071	Biological Process	mRNA metabolic process	32	655	0.048855	1.2e-06	7.8e-05	Magneta
GO:0006259	Biological Process	DNA metabolic process	47	655	0.0717557	1.2e-06	7.8e-05	Magneta
GO:0016570	Biological Process	histone modification	21	655	0.0320611	1.2e-06	7.8e-05	Magneta
GO:0009987	Biological Process	cellular process	422	655	0.644275	1.2e-06	7.8e-05	Magneta
GO:0034660	Biological Process	ncRNA metabolic process	33	655	0.0503817	1.3e-06	7.9e-05	Magneta
GO:0051347	Biological Process	positive regulation of transferase activity	13	655	0.0198473	1.6e-06	9.9e-05	Magneta
GO:0050789	Biological Process	regulation of biological process	163	655	0.248855	2.5e-06	0.00015	Magneta
GO:0043412	Biological Process	macromolecule modification	138	655	0.210687	2.8e-06	0.00016	Magneta
GO:0044237	Biological Process	cellular metabolic process	356	655	0.543511	3e-06	0.00017	Magneta
GO:0044249	Biological Process	cellular biosynthetic process	182	655	0.277863	3.4e-06	0.00019	Magneta
GO:0033554	Biological Process	cellular response to stress	48	655	0.0732824	4e-06	0.00022	Magneta
GO:0044238	Biological Process	primary metabolic process	353	655	0.538931	4.1e-06	0.00023	Magneta
GO:0006369	Biological Process	termination of RNA polymerase II transcription	5	655	0.00763359	4.8e-06	0.00026	Magneta
GO:0065007	Biological Process	biological regulation	184	655	0.280916	5.9e-06	0.00031	Magneta
GO:0051172	Biological Process	negative regulation of nitrogen compound metabolic process	23	655	0.0351145	6e-06	0.00031	Magneta
GO:0031668	Biological Process	cellular response to extracellular stimulus	9	655	0.0137405	7.2e-06	0.00036	Magneta
GO:1901576	Biological Process	organic substance biosynthetic process	182	655	0.277863	7.1e-06	0.00036	Magneta
GO:0071496	Biological Process	cellular response to external stimulus	9	655	0.0137405	7.2e-06	0.00036	Magneta
GO:0071902	Biological Process	positive regulation of protein serine/threonine kinase activity	7	655	0.010687	7.7e-06	0.00038	Magneta
GO:0006353	Biological Process	DNA-templated transcription, termination	6	655	0.00916031	8.8e-06	0.00043	Magneta
GO:0006417	Biological Process	regulation of translation	16	655	0.0244275	1.2e-05	0.00056	Magneta
GO:0010605	Biological Process	negative regulation of macromolecule metabolic process	30	655	0.0458015	1.3e-05	0.0006	Magneta
GO:0009892	Biological Process	negative regulation of metabolic process	31	655	0.0473282	1.3e-05	0.00061	Magneta
GO:0019219	Biological Process	regulation of nucleobase-containing compound metabolic process	94	655	0.143511	1.5e-05	0.00067	Magneta
GO:0034248	Biological Process	regulation of cellular amide metabolic process	16	655	0.0244275	1.5e-05	0.00067	Magneta
GO:0043543	Biological Process	protein acylation	13	655	0.0198473	1.6e-05	0.00069	Magneta
GO:0006397	Biological Process	mRNA processing	24	655	0.0366412	1.6e-05	0.0007	Magneta
GO:0033674	Biological Process	positive regulation of kinase activity	10	655	0.0152672	2e-05	0.00086	Magneta
GO:0006473	Biological Process	protein acetylation	11	655	0.0167939	2.2e-05	0.00093	Magneta
GO:0009058	Biological Process	biosynthetic process	185	655	0.282443	2.4e-05	0.001	Magneta
GO:0040007	Biological Process	growth	12	655	0.0183206	3.6e-05	0.0015	Magneta
GO:0006475	Biological Process	internal protein amino acid acetylation	10	655	0.0152672	3.9e-05	0.0015	Magneta
GO:0048519	Biological Process	negative regulation of biological process	35	655	0.0534351	3.9e-05	0.0015	Magneta
GO:0016573	Biological Process	histone acetylation	10	655	0.0152672	3.9e-05	0.0015	Magneta
GO:0018393	Biological Process	internal peptidyl-lysine acetylation	10	655	0.0152672	3.9e-05	0.0015	Magneta
GO:0018394	Biological Process	peptidyl-lysine acetylation	10	655	0.0152672	3.9e-05	0.0015	Magneta
GO:0009553	Biological Process	embryo sac development	7	655	0.010687	3.7e-05	0.0015	Magneta
GO:0048518	Biological Process	positive regulation of biological process	41	655	0.0625954	4.2e-05	0.0016	Magneta
GO:0071704	Biological Process	organic substance metabolic process	362	655	0.552672	4.4e-05	0.0016	Magneta
GO:0006383	Biological Process	transcription from RNA polymerase III promoter	8	655	0.0122137	4.4e-05	0.0016	Magneta
GO:0009991	Biological Process	response to extracellular stimulus	9	655	0.0137405	5.7e-05	0.0021	Magneta
GO:0045934	Biological Process	negative regulation of nucleobase-containing compound metabolic process	17	655	0.0259542	5.8e-05	0.0021	Magneta
GO:0006464	Biological Process	cellular protein modification process	119	655	0.181679	6.2e-05	0.0022	Magneta
GO:0036211	Biological Process	protein modification process	119	655	0.181679	6.2e-05	0.0022	Magneta
GO:0042327	Biological Process	positive regulation of phosphorylation	10	655	0.0152672	6.6e-05	0.0023	Magneta
GO:0006399	Biological Process	tRNA metabolic process	18	655	0.0274809	6.9e-05	0.0024	Magneta
GO:0010562	Biological Process	positive regulation of phosphorus metabolic process	10	655	0.0152672	7.1e-05	0.0024	Magneta
GO:0045937	Biological Process	positive regulation of phosphate metabolic process	10	655	0.0152672	7.1e-05	0.0024	Magneta
GO:0051253	Biological Process	negative regulation of RNA metabolic process	16	655	0.0244275	7.7e-05	0.0026	Magneta
GO:0010558	Biological Process	negative regulation of macromolecule biosynthetic process	20	655	0.0305344	8.1e-05	0.0027	Magneta
GO:0045860	Biological Process	positive regulation of protein kinase activity	9	655	0.0137405	8.3e-05	0.0027	Magneta
GO:0044267	Biological Process	cellular protein metabolic process	159	655	0.242748	9.4e-05	0.0031	Magneta
GO:0048522	Biological Process	positive regulation of cellular process	37	655	0.0564885	0.0001	0.0033	Magneta
GO:0051252	Biological Process	regulation of RNA metabolic process	88	655	0.134351	0.00011	0.0034	Magneta
GO:0006384	Biological Process	transcription initiation from RNA polymerase III promoter	5	655	0.00763359	0.00011	0.0034	Magneta
GO:0009793	Biological Process	embryo development ending in seed dormancy	10	655	0.0152672	0.00011	0.0036	Magneta
GO:0009893	Biological Process	positive regulation of metabolic process	32	655	0.048855	0.00012	0.0038	Magneta
GO:0031327	Biological Process	negative regulation of cellular biosynthetic process	20	655	0.0305344	0.00012	0.0038	Magneta
GO:0009890	Biological Process	negative regulation of biosynthetic process	20	655	0.0305344	0.00013	0.004	Magneta
GO:0009790	Biological Process	embryo development	10	655	0.0152672	0.00013	0.0041	Magneta
GO:0071897	Biological Process	DNA biosynthetic process	11	655	0.0167939	0.00014	0.0044	Magneta
GO:0001934	Biological Process	positive regulation of protein phosphorylation	9	655	0.0137405	0.00017	0.005	Magneta
GO:0031669	Biological Process	cellular response to nutrient levels	7	655	0.010687	0.00018	0.0053	Magneta
GO:0031325	Biological Process	positive regulation of cellular metabolic process	31	655	0.0473282	0.00019	0.0056	Magneta
GO:0006414	Biological Process	translational elongation	11	655	0.0167939	0.0002	0.0058	Magneta
GO:0090305	Biological Process	nucleic acid phosphodiester bond hydrolysis	20	655	0.0305344	0.00021	0.006	Magneta
GO:0043933	Biological Process	macromolecular complex subunit organization	48	655	0.0732824	0.00022	0.0064	Magneta
GO:0048856	Biological Process	anatomical structure development	39	655	0.059542	0.00023	0.0065	Magneta
GO:0006623	Biological Process	protein targeting to vacuole	7	655	0.010687	0.00028	0.0076	Magneta
GO:0072666	Biological Process	establishment of protein localization to vacuole	7	655	0.010687	0.00028	0.0076	Magneta
GO:0072665	Biological Process	protein localization to vacuole	7	655	0.010687	0.00028	0.0076	Magneta
GO:0032502	Biological Process	developmental process	41	655	0.0625954	0.00028	0.0076	Magneta
GO:0006974	Biological Process	cellular response to DNA damage stimulus	31	655	0.0473282	0.00029	0.0079	Magneta
GO:2001141	Biological Process	regulation of RNA biosynthetic process	84	655	0.128244	0.0003	0.0079	Magneta
GO:1903506	Biological Process	regulation of nucleic acid-templated transcription	84	655	0.128244	0.0003	0.0079	Magneta
GO:2000113	Biological Process	negative regulation of cellular macromolecule biosynthetic process	18	655	0.0274809	0.00032	0.0085	Magneta
GO:0050794	Biological Process	regulation of cellular process	143	655	0.218321	0.00033	0.0087	Magneta
GO:0043414	Biological Process	macromolecule methylation	15	655	0.0229008	0.00033	0.0087	Magneta
GO:0016458	Biological Process	gene silencing	11	655	0.0167939	0.00034	0.0089	Magneta
GO:0010604	Biological Process	positive regulation of macromolecule metabolic process	30	655	0.0458015	0.00035	0.0089	Magneta
GO:0044767	Biological Process	single-organism developmental process	38	655	0.0580153	0.00036	0.0092	Magneta
GO:0051246	Biological Process	regulation of protein metabolic process	28	655	0.0427481	0.00042	0.011	Magneta
GO:0044707	Biological Process	single-multicellular organism process	36	655	0.0549618	0.00043	0.011	Magneta
GO:0051247	Biological Process	positive regulation of protein metabolic process	13	655	0.0198473	0.00046	0.012	Magneta
GO:0031401	Biological Process	positive regulation of protein modification process	10	655	0.0152672	0.00048	0.012	Magneta
GO:0019538	Biological Process	protein metabolic process	172	655	0.262595	0.00054	0.013	Magneta
GO:0006355	Biological Process	regulation of transcription, DNA-templated	82	655	0.125191	0.00055	0.013	Magneta
GO:0043085	Biological Process	positive regulation of catalytic activity	16	655	0.0244275	0.00058	0.014	Magneta
GO:0032268	Biological Process	regulation of cellular protein metabolic process	27	655	0.0412214	0.0006	0.014	Magneta
GO:1902679	Biological Process	negative regulation of RNA biosynthetic process	14	655	0.021374	0.00061	0.014	Magneta
GO:1903507	Biological Process	negative regulation of nucleic acid-templated transcription	14	655	0.021374	0.00061	0.014	Magneta
GO:0009267	Biological Process	cellular response to starvation	6	655	0.00916031	0.00065	0.015	Magneta
GO:0009888	Biological Process	tissue development	11	655	0.0167939	0.00067	0.015	Magneta
GO:0051338	Biological Process	regulation of transferase activity	14	655	0.021374	0.00069	0.016	Magneta
GO:0040029	Biological Process	regulation of gene expression, epigenetic	9	655	0.0137405	0.00071	0.016	Magneta
GO:0044093	Biological Process	positive regulation of molecular function	16	655	0.0244275	0.00075	0.017	Magneta
GO:0048507	Biological Process	meristem development	7	655	0.010687	0.00078	0.018	Magneta
GO:0008033	Biological Process	tRNA processing	11	655	0.0167939	0.0009	0.02	Magneta
GO:0031667	Biological Process	response to nutrient levels	7	655	0.010687	0.00093	0.021	Magneta
GO:0032501	Biological Process	multicellular organismal process	37	655	0.0564885	0.00097	0.022	Magneta
GO:0007275	Biological Process	multicellular organism development	34	655	0.0519084	0.00098	0.022	Magneta
GO:0051128	Biological Process	regulation of cellular component organization	17	655	0.0259542	0.001	0.023	Magneta
GO:0031047	Biological Process	gene silencing by RNA	8	655	0.0122137	0.001	0.023	Magneta
GO:0031328	Biological Process	positive regulation of cellular biosynthetic process	24	655	0.0366412	0.0011	0.023	Magneta
GO:0009891	Biological Process	positive regulation of biosynthetic process	24	655	0.0366412	0.0011	0.024	Magneta
GO:0006497	Biological Process	protein lipidation	8	655	0.0122137	0.0012	0.025	Magneta
GO:0042158	Biological Process	lipoprotein biosynthetic process	8	655	0.0122137	0.0012	0.025	Magneta
GO:0009411	Biological Process	response to UV	5	655	0.00763359	0.0012	0.025	Magneta
GO:0032270	Biological Process	positive regulation of cellular protein metabolic process	12	655	0.0183206	0.0012	0.026	Magneta
GO:0016049	Biological Process	cell growth	7	655	0.010687	0.0013	0.026	Magneta
GO:0031324	Biological Process	negative regulation of cellular metabolic process	23	655	0.0351145	0.0013	0.026	Magneta
GO:0042594	Biological Process	response to starvation	6	655	0.00916031	0.0013	0.027	Magneta
GO:0007031	Biological Process	peroxisome organization	6	655	0.00916031	0.0014	0.029	Magneta
GO:0042157	Biological Process	lipoprotein metabolic process	8	655	0.0122137	0.0014	0.029	Magneta
GO:0034470	Biological Process	ncRNA processing	21	655	0.0320611	0.0015	0.029	Magneta
GO:0006281	Biological Process	DNA repair	28	655	0.0427481	0.0015	0.03	Magneta
GO:0009605	Biological Process	response to external stimulus	18	655	0.0274809	0.0015	0.03	Magneta
GO:0051301	Biological Process	cell division	13	655	0.0198473	0.0015	0.03	Magneta
GO:0045859	Biological Process	regulation of protein kinase activity	11	655	0.0167939	0.0016	0.031	Magneta
GO:0048731	Biological Process	system development	24	655	0.0366412	0.0016	0.031	Magneta
GO:0006413	Biological Process	translational initiation	12	655	0.0183206	0.0016	0.032	Magneta
GO:0051173	Biological Process	positive regulation of nitrogen compound metabolic process	24	655	0.0366412	0.0017	0.032	Magneta
GO:0006997	Biological Process	nucleus organization	6	655	0.00916031	0.0017	0.033	Magneta
GO:0000184	Biological Process	nuclear-transcribed mRNA catabolic process, nonsense-mediated decay	5	655	0.00763359	0.0017	0.033	Magneta
GO:0018022	Biological Process	peptidyl-lysine methylation	8	655	0.0122137	0.0017	0.033	Magneta
GO:0051726	Biological Process	regulation of cell cycle	16	655	0.0244275	0.002	0.037	Magneta
GO:0072594	Biological Process	establishment of protein localization to organelle	15	655	0.0229008	0.002	0.037	Magneta
GO:0007062	Biological Process	sister chromatid cohesion	6	655	0.00916031	0.002	0.038	Magneta
GO:0010557	Biological Process	positive regulation of macromolecule biosynthetic process	23	655	0.0351145	0.002	0.038	Magneta
GO:0040008	Biological Process	regulation of growth	6	655	0.00916031	0.0022	0.041	Magneta
GO:0048316	Biological Process	seed development	10	655	0.0152672	0.0022	0.041	Magneta
GO:1901991	Biological Process	negative regulation of mitotic cell cycle phase transition	5	655	0.00763359	0.0024	0.042	Magneta
GO:1901988	Biological Process	negative regulation of cell cycle phase transition	5	655	0.00763359	0.0024	0.042	Magneta
GO:0006402	Biological Process	mRNA catabolic process	9	655	0.0137405	0.0024	0.042	Magneta
GO:0006605	Biological Process	protein targeting	16	655	0.0244275	0.0024	0.043	Magneta
GO:0007049	Biological Process	cell cycle	27	655	0.0412214	0.0025	0.045	Magneta
GO:0045892	Biological Process	negative regulation of transcription, DNA-templated	12	655	0.0183206	0.0025	0.045	Magneta
GO:0005488	Molecular Function	binding	455	655	0.694656	1.3e-17	1.3e-14	Magneta
GO:0005515	Molecular Function	protein binding	210	655	0.320611	2.2e-15	1.1e-12	Magneta
GO:0003676	Molecular Function	nucleic acid binding	192	655	0.29313	1.1e-14	3.2e-12	Magneta
GO:0003723	Molecular Function	RNA binding	87	655	0.132824	1.3e-14	3.2e-12	Magneta
GO:1901363	Molecular Function	heterocyclic compound binding	284	655	0.433588	8.4e-10	1.7e-07	Magneta
GO:0097159	Molecular Function	organic cyclic compound binding	284	655	0.433588	1.1e-09	1.8e-07	Magneta
GO:0008270	Molecular Function	zinc ion binding	44	655	0.0671756	5.6e-09	8.1e-07	Magneta
GO:0008026	Molecular Function	ATP-dependent helicase activity	15	655	0.0229008	7.7e-09	8.7e-07	Magneta
GO:0070035	Molecular Function	purine NTP-dependent helicase activity	15	655	0.0229008	7.7e-09	8.7e-07	Magneta
GO:0000988	Molecular Function	transcription factor activity, protein binding	18	655	0.0274809	3.9e-08	4e-06	Magneta
GO:0001098	Molecular Function	basal transcription machinery binding	9	655	0.0137405	1.6e-07	1.4e-05	Magneta
GO:0001099	Molecular Function	basal RNA polymerase II transcription machinery binding	9	655	0.0137405	1.6e-07	1.4e-05	Magneta
GO:0000989	Molecular Function	transcription factor activity, transcription factor binding	15	655	0.0229008	4e-07	3.1e-05	Magneta
GO:0001882	Molecular Function	nucleoside binding	126	655	0.192366	2.4e-06	0.00016	Magneta
GO:0032549	Molecular Function	ribonucleoside binding	126	655	0.192366	2.4e-06	0.00016	Magneta
GO:0032559	Molecular Function	adenyl ribonucleotide binding	116	655	0.177099	3.3e-06	0.0002	Magneta
GO:0003712	Molecular Function	transcription cofactor activity	13	655	0.0198473	3.4e-06	0.0002	Magneta
GO:0030554	Molecular Function	adenyl nucleotide binding	116	655	0.177099	3.8e-06	0.00021	Magneta
GO:0097367	Molecular Function	carbohydrate derivative binding	126	655	0.192366	5.4e-06	0.00029	Magneta
GO:0034212	Molecular Function	peptide N-acetyltransferase activity	10	655	0.0152672	8.6e-06	0.00044	Magneta
GO:0032555	Molecular Function	purine ribonucleotide binding	122	655	0.18626	1.3e-05	0.00059	Magneta
GO:0001883	Molecular Function	purine nucleoside binding	122	655	0.18626	1.3e-05	0.00059	Magneta
GO:0032550	Molecular Function	purine ribonucleoside binding	122	655	0.18626	1.3e-05	0.00059	Magneta
GO:0017076	Molecular Function	purine nucleotide binding	122	655	0.18626	1.6e-05	0.00065	Magneta
GO:0061733	Molecular Function	peptide-lysine-N-acetyltransferase activity	9	655	0.0137405	1.7e-05	0.00067	Magneta
GO:0004402	Molecular Function	histone acetyltransferase activity	9	655	0.0137405	1.7e-05	0.00067	Magneta
GO:0036094	Molecular Function	small molecule binding	134	655	0.20458	1.8e-05	0.00067	Magneta
GO:0004003	Molecular Function	ATP-dependent DNA helicase activity	7	655	0.010687	1.9e-05	0.0007	Magneta
GO:0032553	Molecular Function	ribonucleotide binding	122	655	0.18626	2.2e-05	0.00077	Magneta
GO:0005524	Molecular Function	ATP binding	108	655	0.164885	2.6e-05	0.00089	Magneta
GO:0043140	Molecular Function	ATP-dependent 3'-5' DNA helicase activity	5	655	0.00763359	2.9e-05	0.00096	Magneta
GO:0016779	Molecular Function	nucleotidyltransferase activity	21	655	0.0320611	3e-05	0.00096	Magneta
GO:0004518	Molecular Function	nuclease activity	19	655	0.0290076	3.1e-05	0.00096	Magneta
GO:0008080	Molecular Function	N-acetyltransferase activity	12	655	0.0183206	3.6e-05	0.0011	Magneta
GO:0044877	Molecular Function	macromolecular complex binding	23	655	0.0351145	5.7e-05	0.0016	Magneta
GO:0016410	Molecular Function	N-acyltransferase activity	12	655	0.0183206	7.7e-05	0.0021	Magneta
GO:0004004	Molecular Function	ATP-dependent RNA helicase activity	8	655	0.0122137	7.8e-05	0.0021	Magneta
GO:0003724	Molecular Function	RNA helicase activity	8	655	0.0122137	7.8e-05	0.0021	Magneta
GO:0000995	Molecular Function	transcription factor activity, core RNA polymerase III binding	5	655	0.00763359	8.4e-05	0.0022	Magneta
GO:0035639	Molecular Function	purine ribonucleoside triphosphate binding	114	655	0.174046	9.3e-05	0.0023	Magneta
GO:0000166	Molecular Function	nucleotide binding	128	655	0.19542	0.0001	0.0024	Magneta
GO:1901265	Molecular Function	nucleoside phosphate binding	128	655	0.19542	0.0001	0.0024	Magneta
GO:0008186	Molecular Function	RNA-dependent ATPase activity	8	655	0.0122137	0.00012	0.0027	Magneta
GO:0003677	Molecular Function	DNA binding	94	655	0.143511	0.00012	0.0027	Magneta
GO:0000993	Molecular Function	RNA polymerase II core binding	5	655	0.00763359	0.00016	0.0034	Magneta
GO:0030674	Molecular Function	protein binding, bridging	5	655	0.00763359	0.00016	0.0034	Magneta
GO:0060090	Molecular Function	binding, bridging	5	655	0.00763359	0.00016	0.0034	Magneta
GO:0043138	Molecular Function	3'-5' DNA helicase activity	5	655	0.00763359	0.00016	0.0034	Magneta
GO:0004519	Molecular Function	endonuclease activity	12	655	0.0183206	0.00019	0.004	Magneta
GO:0034458	Molecular Function	3'-5' RNA helicase activity	5	655	0.00763359	0.00024	0.0047	Magneta
GO:0034459	Molecular Function	ATP-dependent 3'-5' RNA helicase activity	5	655	0.00763359	0.00024	0.0047	Magneta
GO:0042623	Molecular Function	ATPase activity, coupled	26	655	0.0396947	0.00032	0.0062	Magneta
GO:0008094	Molecular Function	DNA-dependent ATPase activity	9	655	0.0137405	0.00034	0.0064	Magneta
GO:0001085	Molecular Function	RNA polymerase II transcription factor binding	5	655	0.00763359	0.00046	0.0082	Magneta
GO:0032403	Molecular Function	protein complex binding	12	655	0.0183206	0.00046	0.0082	Magneta
GO:0004540	Molecular Function	ribonuclease activity	10	655	0.0152672	0.00045	0.0082	Magneta
GO:0043175	Molecular Function	RNA polymerase core enzyme binding	5	655	0.00763359	0.00046	0.0082	Magneta
GO:0016887	Molecular Function	ATPase activity	31	655	0.0473282	0.00049	0.0086	Magneta
GO:0070063	Molecular Function	RNA polymerase binding	5	655	0.00763359	0.00054	0.0092	Magneta
GO:0016407	Molecular Function	acetyltransferase activity	14	655	0.021374	0.00066	0.011	Magneta
GO:0008135	Molecular Function	translation factor activity, RNA binding	16	655	0.0244275	0.00087	0.014	Magneta
GO:0016891	Molecular Function	endoribonuclease activity, producing 5'-phosphomonoesters	6	655	0.00916031	0.00089	0.015	Magneta
GO:0003899	Molecular Function	DNA-directed RNA polymerase activity	9	655	0.0137405	0.00091	0.015	Magneta
GO:0016279	Molecular Function	protein-lysine N-methyltransferase activity	7	655	0.010687	0.001	0.016	Magneta
GO:0016278	Molecular Function	lysine N-methyltransferase activity	7	655	0.010687	0.001	0.016	Magneta
GO:0016874	Molecular Function	ligase activity	24	655	0.0366412	0.0014	0.022	Magneta
GO:0004386	Molecular Function	helicase activity	25	655	0.0381679	0.0017	0.026	Magneta
GO:0034062	Molecular Function	RNA polymerase activity	9	655	0.0137405	0.0017	0.026	Magneta
GO:0000990	Molecular Function	transcription factor activity, core RNA polymerase binding	5	655	0.00763359	0.0024	0.035	Magneta
GO:0008276	Molecular Function	protein methyltransferase activity	8	655	0.0122137	0.0026	0.037	Magneta
GO:0000049	Molecular Function	tRNA binding	5	655	0.00763359	0.0026	0.037	Magneta
GO:0003746	Molecular Function	translation elongation factor activity	7	655	0.010687	0.0033	0.047	Magneta
GO:0016893	Molecular Function	endonuclease activity, active with either ribo- or deoxyribonucleic acids and producing 5'-phosphomonoesters	6	655	0.00916031	0.0035	0.049	Magneta
GO:0044428	Cellular Component	nuclear part	100	655	0.152672	2.5e-23	1.6e-20	Magneta
GO:0005634	Cellular Component	nucleus	209	655	0.319084	1.3e-17	4.2e-15	Magneta
GO:0031981	Cellular Component	nuclear lumen	71	655	0.108397	3.2e-17	6.6e-15	Magneta
GO:0070013	Cellular Component	intracellular organelle lumen	75	655	0.114504	1.2e-15	1.2e-13	Magneta
GO:0031974	Cellular Component	membrane-enclosed lumen	75	655	0.114504	1.2e-15	1.2e-13	Magneta
GO:0043233	Cellular Component	organelle lumen	75	655	0.114504	1.2e-15	1.2e-13	Magneta
GO:0044451	Cellular Component	nucleoplasm part	40	655	0.0610687	3.4e-14	3e-12	Magneta
GO:0005654	Cellular Component	nucleoplasm	41	655	0.0625954	5.7e-13	4.5e-11	Magneta
GO:0043234	Cellular Component	protein complex	121	655	0.184733	4.6e-11	3.2e-09	Magneta
GO:0044424	Cellular Component	intracellular part	373	655	0.569466	8.1e-11	5e-09	Magneta
GO:0005622	Cellular Component	intracellular	378	655	0.577099	9.4e-11	5.3e-09	Magneta
GO:0032991	Cellular Component	macromolecular complex	154	655	0.235115	1.5e-10	7.8e-09	Magneta
GO:0043231	Cellular Component	intracellular membrane-bounded organelle	302	655	0.461069	3.1e-10	1.5e-08	Magneta
GO:0043227	Cellular Component	membrane-bounded organelle	302	655	0.461069	3.4e-10	1.5e-08	Magneta
GO:0043229	Cellular Component	intracellular organelle	322	655	0.491603	1.2e-09	5e-08	Magneta
GO:0043226	Cellular Component	organelle	322	655	0.491603	1.4e-09	5.6e-08	Magneta
GO:0044422	Cellular Component	organelle part	160	655	0.244275	1.5e-08	5.2e-07	Magneta
GO:0044446	Cellular Component	intracellular organelle part	160	655	0.244275	1.4e-08	5.2e-07	Magneta
GO:0055029	Cellular Component	nuclear DNA-directed RNA polymerase complex	17	655	0.0259542	1.1e-07	3.6e-06	Magneta
GO:1990234	Cellular Component	transferase complex	38	655	0.0580153	4.7e-07	1.5e-05	Magneta
GO:0005667	Cellular Component	transcription factor complex	16	655	0.0244275	5.4e-07	1.6e-05	Magneta
GO:0000428	Cellular Component	DNA-directed RNA polymerase complex	17	655	0.0259542	6e-07	1.7e-05	Magneta
GO:0061695	Cellular Component	transferase complex, transferring phosphorus-containing groups	24	655	0.0366412	6.6e-07	1.8e-05	Magneta
GO:0030880	Cellular Component	RNA polymerase complex	17	655	0.0259542	1.2e-06	3.2e-05	Magneta
GO:0016591	Cellular Component	DNA-directed RNA polymerase II, holoenzyme	13	655	0.0198473	4.8e-06	0.00012	Magneta
GO:1902494	Cellular Component	catalytic complex	44	655	0.0671756	6.6e-06	0.00016	Magneta
GO:0005849	Cellular Component	mRNA cleavage factor complex	6	655	0.00916031	1.5e-05	0.00034	Magneta
GO:0044464	Cellular Component	cell part	390	655	0.59542	2.7e-05	0.00061	Magneta
GO:0005694	Cellular Component	chromosome	27	655	0.0412214	4.3e-05	0.00093	Magneta
GO:0090576	Cellular Component	RNA polymerase III transcription factor complex	6	655	0.00916031	5.1e-05	0.0011	Magneta
GO:0000785	Cellular Component	chromatin	17	655	0.0259542	5.6e-05	0.0011	Magneta
GO:0005623	Cellular Component	cell	390	655	0.59542	7.9e-05	0.0015	Magneta
GO:0000127	Cellular Component	transcription factor TFIIIC complex	5	655	0.00763359	8.4e-05	0.0016	Magneta
GO:0044798	Cellular Component	nuclear transcription factor complex	11	655	0.0167939	0.00014	0.0025	Magneta
GO:0008023	Cellular Component	transcription elongation factor complex	7	655	0.010687	0.00014	0.0025	Magneta
GO:0043232	Cellular Component	intracellular non-membrane-bounded organelle	69	655	0.105344	0.00026	0.0043	Magneta
GO:0043228	Cellular Component	non-membrane-bounded organelle	69	655	0.105344	0.00026	0.0043	Magneta
GO:0000123	Cellular Component	histone acetyltransferase complex	7	655	0.010687	0.00042	0.0069	Magneta
GO:0044427	Cellular Component	chromosomal part	22	655	0.0335878	0.00043	0.0069	Magneta
GO:0005635	Cellular Component	nuclear envelope	10	655	0.0152672	0.00069	0.011	Magneta
GO:0019898	Cellular Component	extrinsic component of membrane	9	655	0.0137405	0.00081	0.012	Magneta
GO:1902493	Cellular Component	acetyltransferase complex	7	655	0.010687	0.0013	0.018	Magneta
GO:0031248	Cellular Component	protein acetyltransferase complex	7	655	0.010687	0.0013	0.018	Magneta
GO:0035770	Cellular Component	ribonucleoprotein granule	8	655	0.0122137	0.0014	0.02	Magneta
GO:0036464	Cellular Component	cytoplasmic ribonucleoprotein granule	8	655	0.0122137	0.0014	0.02	Magneta
GO:0005730	Cellular Component	nucleolus	17	655	0.0259542	0.0016	0.021	Magneta
GO:0000932	Cellular Component	cytoplasmic mRNA processing body	7	655	0.010687	0.0021	0.028	Magneta
GO:0005643	Cellular Component	nuclear pore	7	655	0.010687	0.0023	0.029	Magneta
GO:0030014	Cellular Component	CCR4-NOT complex	6	655	0.00916031	0.0038	0.048	Magneta
GO:0009451	Biological Process	RNA modification	57	1040	0.0548077	2e-15	7.7e-12	Green
GO:0016070	Biological Process	RNA metabolic process	234	1040	0.225	8.6e-13	1.7e-09	Green
GO:0006396	Biological Process	RNA processing	78	1040	0.075	1.1e-11	1.4e-08	Green
GO:0090304	Biological Process	nucleic acid metabolic process	263	1040	0.252885	8.1e-11	7.8e-08	Green
GO:0046483	Biological Process	heterocycle metabolic process	294	1040	0.282692	2.4e-10	1.8e-07	Green
GO:0006139	Biological Process	nucleobase-containing compound metabolic process	283	1040	0.272115	4.7e-10	3e-07	Green
GO:0006725	Biological Process	cellular aromatic compound metabolic process	296	1040	0.284615	8.1e-10	4.5e-07	Green
GO:1901360	Biological Process	organic cyclic compound metabolic process	298	1040	0.286538	1.2e-09	5.7e-07	Green
GO:0006807	Biological Process	nitrogen compound metabolic process	343	1040	0.329808	2e-08	8.5e-06	Green
GO:0034641	Biological Process	cellular nitrogen compound metabolic process	322	1040	0.309615	4.4e-08	1.7e-05	Green
GO:0016071	Biological Process	mRNA metabolic process	47	1040	0.0451923	5.7e-08	2e-05	Green
GO:0034660	Biological Process	ncRNA metabolic process	47	1040	0.0451923	2.4e-07	7.9e-05	Green
GO:0006397	Biological Process	mRNA processing	35	1040	0.0336538	1.7e-06	0.00052	Green
GO:0044260	Biological Process	cellular macromolecule metabolic process	425	1040	0.408654	6.4e-06	0.0018	Green
GO:0008380	Biological Process	RNA splicing	28	1040	0.0269231	9e-06	0.0023	Green
GO:0010467	Biological Process	gene expression	227	1040	0.218269	1e-05	0.0024	Green
GO:0000375	Biological Process	RNA splicing, via transesterification reactions	25	1040	0.0240385	2.5e-05	0.0054	Green
GO:0000377	Biological Process	RNA splicing, via transesterification reactions with bulged adenosine as nucleophile	25	1040	0.0240385	2.5e-05	0.0054	Green
GO:0043412	Biological Process	macromolecule modification	198	1040	0.190385	2.8e-05	0.0057	Green
GO:0006399	Biological Process	tRNA metabolic process	25	1040	0.0240385	3.1e-05	0.006	Green
GO:0072598	Biological Process	protein localization to chloroplast	8	1040	0.00769231	4.5e-05	0.0083	Green
GO:0034470	Biological Process	ncRNA processing	34	1040	0.0326923	5.2e-05	0.0091	Green
GO:0043170	Biological Process	macromolecule metabolic process	452	1040	0.434615	5.6e-05	0.0095	Green
GO:0010154	Biological Process	fruit development	17	1040	0.0163462	6.8e-05	0.011	Green
GO:0009793	Biological Process	embryo development ending in seed dormancy	13	1040	0.0125	9.5e-05	0.015	Green
GO:0009790	Biological Process	embryo development	13	1040	0.0125	0.00011	0.017	Green
GO:0048316	Biological Process	seed development	16	1040	0.0153846	0.00014	0.02	Green
GO:0072596	Biological Process	establishment of protein localization to chloroplast	7	1040	0.00673077	0.00019	0.025	Green
GO:0000398	Biological Process	mRNA splicing, via spliceosome	22	1040	0.0211538	0.00019	0.025	Green
GO:0045036	Biological Process	protein targeting to chloroplast	7	1040	0.00673077	0.00019	0.025	Green
GO:0072594	Biological Process	establishment of protein localization to organelle	23	1040	0.0221154	0.00028	0.035	Green
GO:0003006	Biological Process	developmental process involved in reproduction	30	1040	0.0288462	0.0003	0.036	Green
GO:0006325	Biological Process	chromatin organization	31	1040	0.0298077	0.00032	0.037	Green
GO:0033365	Biological Process	protein localization to organelle	26	1040	0.025	0.00036	0.041	Green
GO:0044702	Biological Process	single organism reproductive process	37	1040	0.0355769	0.00038	0.042	Green
GO:0006396	Biological Process	RNA processing	94	1003	0.0937188	1.6e-19	6.1e-16	Red
GO:0006807	Biological Process	nitrogen compound metabolic process	369	1003	0.367896	9.2e-16	1.8e-12	Red
GO:0034641	Biological Process	cellular nitrogen compound metabolic process	348	1003	0.346959	3e-15	3.8e-12	Red
GO:0016070	Biological Process	RNA metabolic process	234	1003	0.2333	1.7e-14	1.6e-11	Red
GO:0010467	Biological Process	gene expression	260	1003	0.259222	1.4e-13	1.1e-10	Red
GO:0016071	Biological Process	mRNA metabolic process	58	1003	0.0578265	2e-13	1.2e-10	Red
GO:0090304	Biological Process	nucleic acid metabolic process	265	1003	0.264207	5.3e-13	2.9e-10	Red
GO:0006139	Biological Process	nucleobase-containing compound metabolic process	287	1003	0.286142	1.1e-12	5.2e-10	Red
GO:0046483	Biological Process	heterocycle metabolic process	295	1003	0.294118	2.1e-12	8.7e-10	Red
GO:1901360	Biological Process	organic cyclic compound metabolic process	302	1003	0.301097	2.7e-12	1e-09	Red
GO:0006725	Biological Process	cellular aromatic compound metabolic process	298	1003	0.297109	4.8e-12	1.5e-09	Red
GO:0006397	Biological Process	mRNA processing	46	1003	0.0458624	4.6e-12	1.5e-09	Red
GO:0034660	Biological Process	ncRNA metabolic process	52	1003	0.0518445	7.8e-10	2.3e-07	Red
GO:0000375	Biological Process	RNA splicing, via transesterification reactions	33	1003	0.0329013	1.5e-09	3.8e-07	Red
GO:0000377	Biological Process	RNA splicing, via transesterification reactions with bulged adenosine as nucleophile	33	1003	0.0329013	1.5e-09	3.8e-07	Red
GO:0008380	Biological Process	RNA splicing	35	1003	0.0348953	2e-09	4.7e-07	Red
GO:0009451	Biological Process	RNA modification	43	1003	0.0428714	5.8e-09	1.3e-06	Red
GO:0010608	Biological Process	posttranscriptional regulation of gene expression	29	1003	0.0289133	1.5e-08	3.1e-06	Red
GO:0000398	Biological Process	mRNA splicing, via spliceosome	30	1003	0.0299103	1.8e-08	3.7e-06	Red
GO:0006417	Biological Process	regulation of translation	25	1003	0.0249252	4.6e-08	8.7e-06	Red
GO:0034248	Biological Process	regulation of cellular amide metabolic process	25	1003	0.0249252	6.6e-08	1.2e-05	Red
GO:0022613	Biological Process	ribonucleoprotein complex biogenesis	49	1003	0.0488534	1.6e-07	2.7e-05	Red
GO:0034470	Biological Process	ncRNA processing	39	1003	0.0388833	3.1e-07	5.1e-05	Red
GO:0044260	Biological Process	cellular macromolecule metabolic process	417	1003	0.415753	1.1e-06	0.00017	Red
GO:0051246	Biological Process	regulation of protein metabolic process	45	1003	0.0448654	3.6e-06	0.00054	Red
GO:0032268	Biological Process	regulation of cellular protein metabolic process	44	1003	0.0438684	4e-06	0.00059	Red
GO:0006383	Biological Process	transcription from RNA polymerase III promoter	11	1003	0.0109671	5.8e-06	0.00081	Red
GO:0043604	Biological Process	amide biosynthetic process	73	1003	0.0727817	6.1e-06	0.00082	Red
GO:0043603	Biological Process	cellular amide metabolic process	79	1003	0.0787637	9.3e-06	0.0012	Red
GO:1901566	Biological Process	organonitrogen compound biosynthetic process	100	1003	0.0997009	9.3e-06	0.0012	Red
GO:0043043	Biological Process	peptide biosynthetic process	71	1003	0.0707876	9.6e-06	0.0012	Red
GO:0006412	Biological Process	translation	70	1003	0.0697906	1.1e-05	0.0013	Red
GO:0042254	Biological Process	ribosome biogenesis	37	1003	0.0368893	1.2e-05	0.0014	Red
GO:0006518	Biological Process	peptide metabolic process	75	1003	0.0747757	1.8e-05	0.0019	Red
GO:0006399	Biological Process	tRNA metabolic process	25	1003	0.0249252	1.7e-05	0.0019	Red
GO:1901564	Biological Process	organonitrogen compound metabolic process	127	1003	0.12662	2e-05	0.002	Red
GO:0043170	Biological Process	macromolecule metabolic process	441	1003	0.439681	1.9e-05	0.002	Red
GO:0035196	Biological Process	production of miRNAs involved in gene silencing by miRNA	6	1003	0.00598205	2.1e-05	0.002	Red
GO:0006551	Biological Process	leucine metabolic process	6	1003	0.00598205	2.1e-05	0.002	Red
GO:0006520	Biological Process	cellular amino acid metabolic process	35	1003	0.0348953	3e-05	0.0027	Red
GO:0035195	Biological Process	gene silencing by miRNA	6	1003	0.00598205	2.9e-05	0.0027	Red
GO:0043933	Biological Process	macromolecular complex subunit organization	71	1003	0.0707876	3e-05	0.0027	Red
GO:0044237	Biological Process	cellular metabolic process	519	1003	0.517448	3.7e-05	0.0032	Red
GO:1901407	Biological Process	regulation of phosphorylation of RNA polymerase II C-terminal domain	6	1003	0.00598205	5.3e-05	0.0046	Red
GO:0016072	Biological Process	rRNA metabolic process	26	1003	0.0259222	5.4e-05	0.0046	Red
GO:0017148	Biological Process	negative regulation of translation	13	1003	0.0129611	6.1e-05	0.005	Red
GO:0034249	Biological Process	negative regulation of cellular amide metabolic process	13	1003	0.0129611	8.8e-05	0.0071	Red
GO:0006364	Biological Process	rRNA processing	25	1003	0.0249252	0.0001	0.0079	Red
GO:0071826	Biological Process	ribonucleoprotein complex subunit organization	22	1003	0.0219342	0.00017	0.013	Red
GO:0006379	Biological Process	mRNA cleavage	6	1003	0.00598205	0.00018	0.014	Red
GO:0022618	Biological Process	ribonucleoprotein complex assembly	21	1003	0.0209372	0.00027	0.02	Red
GO:0045292	Biological Process	mRNA cis splicing, via spliceosome	9	1003	0.00897308	0.00029	0.021	Red
GO:0006302	Biological Process	double-strand break repair	13	1003	0.0129611	0.0003	0.021	Red
GO:0044271	Biological Process	cellular nitrogen compound biosynthetic process	193	1003	0.192423	0.0003	0.021	Red
GO:0006418	Biological Process	tRNA aminoacylation for protein translation	12	1003	0.0119641	0.00032	0.022	Red
GO:1901409	Biological Process	positive regulation of phosphorylation of RNA polymerase II C-terminal domain	5	1003	0.00498504	0.00036	0.024	Red
GO:0006515	Biological Process	misfolded or incompletely synthesized protein catabolic process	8	1003	0.00797607	0.00036	0.024	Red
GO:0090305	Biological Process	nucleic acid phosphodiester bond hydrolysis	26	1003	0.0259222	0.00036	0.024	Red
GO:0043038	Biological Process	amino acid activation	12	1003	0.0119641	0.00041	0.026	Red
GO:0043039	Biological Process	tRNA aminoacylation	12	1003	0.0119641	0.00041	0.026	Red
GO:0042273	Biological Process	ribosomal large subunit biogenesis	15	1003	0.0149551	0.00045	0.028	Red
GO:1900864	Biological Process	mitochondrial RNA modification	6	1003	0.00598205	0.00049	0.03	Red
GO:0016441	Biological Process	posttranscriptional gene silencing	8	1003	0.00797607	0.00052	0.031	Red
GO:0009657	Biological Process	plastid organization	16	1003	0.0159521	0.00052	0.031	Red
GO:0006400	Biological Process	tRNA modification	12	1003	0.0119641	0.00055	0.032	Red
GO:0070816	Biological Process	phosphorylation of RNA polymerase II C-terminal domain	6	1003	0.00598205	0.00058	0.033	Red
GO:0044085	Biological Process	cellular component biogenesis	76	1003	0.0757727	0.00067	0.038	Red
GO:0044238	Biological Process	primary metabolic process	503	1003	0.501496	0.00077	0.043	Red
GO:0071704	Biological Process	organic substance metabolic process	527	1003	0.525424	0.00084	0.046	Red
GO:1904031	Biological Process	positive regulation of cyclin-dependent protein kinase activity	5	1003	0.00498504	0.00088	0.047	Red
GO:0045737	Biological Process	positive regulation of cyclin-dependent protein serine/threonine kinase activity	5	1003	0.00498504	0.00088	0.047	Red
GO:0016036	Biological Process	cellular response to phosphate starvation	7	140	0.05	9e-12	5.6e-09	Lightyellow
GO:0009267	Biological Process	cellular response to starvation	7	140	0.05	3.8e-09	1.2e-06	Lightyellow
GO:0031668	Biological Process	cellular response to extracellular stimulus	7	140	0.05	1.4e-08	1.4e-06	Lightyellow
GO:0031669	Biological Process	cellular response to nutrient levels	7	140	0.05	7.5e-09	1.4e-06	Lightyellow
GO:0071496	Biological Process	cellular response to external stimulus	7	140	0.05	1.4e-08	1.4e-06	Lightyellow
GO:0042594	Biological Process	response to starvation	7	140	0.05	9.6e-09	1.4e-06	Lightyellow
GO:0006629	Biological Process	lipid metabolic process	21	140	0.15	3.3e-08	3e-06	Lightyellow
GO:0031667	Biological Process	response to nutrient levels	7	140	0.05	4.9e-08	3.9e-06	Lightyellow
GO:0009991	Biological Process	response to extracellular stimulus	7	140	0.05	8.6e-08	6e-06	Lightyellow
GO:0044255	Biological Process	cellular lipid metabolic process	17	140	0.121429	1.1e-07	6.6e-06	Lightyellow
GO:0016311	Biological Process	dephosphorylation	14	140	0.1	7.8e-07	4.4e-05	Lightyellow
GO:0046434	Biological Process	organophosphate catabolic process	5	140	0.0357143	2.6e-06	0.00012	Lightyellow
GO:0046467	Biological Process	membrane lipid biosynthetic process	7	140	0.05	2.3e-06	0.00012	Lightyellow
GO:0009247	Biological Process	glycolipid biosynthetic process	6	140	0.0428571	2.7e-06	0.00012	Lightyellow
GO:0006664	Biological Process	glycolipid metabolic process	6	140	0.0428571	4e-06	0.00017	Lightyellow
GO:1903509	Biological Process	liposaccharide metabolic process	6	140	0.0428571	4.5e-06	0.00018	Lightyellow
GO:0006643	Biological Process	membrane lipid metabolic process	7	140	0.05	1e-05	0.00037	Lightyellow
GO:0006644	Biological Process	phospholipid metabolic process	8	140	0.0571429	3.8e-05	0.0013	Lightyellow
GO:0009409	Biological Process	response to cold	5	140	0.0357143	0.00011	0.0038	Lightyellow
GO:0006796	Biological Process	phosphate-containing compound metabolic process	32	140	0.228571	0.00019	0.006	Lightyellow
GO:0006793	Biological Process	phosphorus metabolic process	32	140	0.228571	0.00021	0.0061	Lightyellow
GO:0006650	Biological Process	glycerophospholipid metabolic process	6	140	0.0428571	0.00033	0.0094	Lightyellow
GO:0019637	Biological Process	organophosphate metabolic process	12	140	0.0857143	0.00051	0.014	Lightyellow
GO:0046486	Biological Process	glycerolipid metabolic process	6	140	0.0428571	0.00062	0.016	Lightyellow
GO:0008610	Biological Process	lipid biosynthetic process	9	140	0.0642857	0.00098	0.025	Lightyellow
GO:0016042	Biological Process	lipid catabolic process	5	140	0.0357143	0.0014	0.034	Lightyellow
GO:0009605	Biological Process	response to external stimulus	7	140	0.05	0.0017	0.04	Lightyellow
GO:0044763	Biological Process	single-organism cellular process	47	140	0.335714	0.0018	0.041	Lightyellow
GO:0003993	Molecular Function	acid phosphatase activity	9	140	0.0642857	2.2e-11	4.5e-09	Lightyellow
GO:0042578	Molecular Function	phosphoric ester hydrolase activity	19	140	0.135714	5.9e-11	6e-09	Lightyellow
GO:0016791	Molecular Function	phosphatase activity	14	140	0.1	1.7e-07	1.2e-05	Lightyellow
GO:0016788	Molecular Function	hydrolase activity, acting on ester bonds	20	140	0.142857	1.2e-06	6.2e-05	Lightyellow
GO:0008081	Molecular Function	phosphoric diester hydrolase activity	5	140	0.0357143	1.2e-05	0.00049	Lightyellow
GO:0016787	Molecular Function	hydrolase activity	40	140	0.285714	0.00033	0.011	Lightyellow
GO:0016758	Molecular Function	transferase activity, transferring hexosyl groups	10	140	0.0714286	0.00081	0.024	Lightyellow
GO:0004724	Molecular Function	magnesium-dependent protein serine/threonine phosphatase activity	11	240	0.0458333	4.3e-09	2e-06	Midnightblue
GO:0004722	Molecular Function	protein serine/threonine phosphatase activity	11	240	0.0458333	7.1e-06	0.0016	Midnightblue
GO:0004721	Molecular Function	phosphoprotein phosphatase activity	12	240	0.05	1.3e-05	0.0019	Midnightblue
GO:0042578	Molecular Function	phosphoric ester hydrolase activity	15	240	0.0625	0.0001	0.012	Midnightblue
GO:0016791	Molecular Function	phosphatase activity	13	240	0.0541667	0.00031	0.029	Midnightblue
GO:0043169	Molecular Function	cation binding	43	240	0.179167	0.00072	0.046	Midnightblue
GO:0046872	Molecular Function	metal ion binding	43	240	0.179167	0.00068	0.046	Midnightblue
GO:0001071	Molecular Function	nucleic acid binding transcription factor activity	21	240	0.0875	0.00089	0.046	Midnightblue
GO:0003700	Molecular Function	transcription factor activity, sequence-specific DNA binding	21	240	0.0875	0.00089	0.046	Midnightblue

## Sheet: Table S6
Suppl.Table S6 Significantly enriched KEGG pathways of DEGs detected of selected co-expressed modules
KEGG ID	Description	GeneRatio	pvalue	FDR	geneID	Coexpressed modules
zma04712	Circadian rhythm - plant	8/143	0.000259697	0.0149823	Zm00001d008939/Zm00001d007951/Zm00001d036524/Zm00001d003477/Zm00001d050850/Zm00001d006212/Zm00001d009617/Zm00001d017134	Green
zma03040	Spliceosome	16/143	0.000440657	0.0149823	Zm00001d039350/Zm00001d001951/Zm00001d010901/Zm00001d044510/Zm00001d028804/Zm00001d007784/Zm00001d015248/Zm00001d044469/Zm00001d047191/Zm00001d032319/Zm00001d040343/Zm00001d011155/Zm00001d029352/Zm00001d053379/Zm00001d044570/Zm00001d022198	Green
zma03013	RNA transport	13/143	0.000970775	0.0197053	Zm00001d010901/Zm00001d041682/Zm00001d039518/Zm00001d009749/Zm00001d047191/Zm00001d003611/Zm00001d029352/Zm00001d028262/Zm00001d017303/Zm00001d025461/Zm00001d033345/Zm00001d048473/Zm00001d022198	Green
zma00230	Purine metabolism	9/143	0.00115913	0.0197053	Zm00001d013296/Zm00001d002334/Zm00001d026685/Zm00001d026635/Zm00001d046742/Zm00001d023833/Zm00001d003017/Zm00001d049049/Zm00001d015115	Green
zma04120	Ubiquitin mediated proteolysis	11/143	0.00154341	0.0209904	Zm00001d010534/Zm00001d034404/Zm00001d038376/Zm00001d039280/Zm00001d041216/Zm00001d000224/Zm00001d010572/Zm00001d039165/Zm00001d024466/Zm00001d048473/Zm00001d051483	Green
zma00970	Aminoacyl-tRNA biosynthesis	6/143	0.00386095	0.0437574	Zm00001d033108/Zm00001d051753/Zm00001d039547/Zm00001d002104/Zm00001d007369/Zm00001d007905	Green
zma00908	Zeatin biosynthesis	2/13	0.0015007	0.0360169	Zm00001d013021/Zm00001d032046	Lightgreen
zma00564	Glycerophospholipid metabolism	6/21	7.03413e-06	0.00011958	Zm00001d016588/Zm00001d003924/Zm00001d043621/Zm00001d033187/Zm00001d048835/Zm00001d021131	Lightyellow
zma00561	Glycerolipid metabolism	4/21	0.000412776	0.00350859	Zm00001d031428/Zm00001d018595/Zm00001d010585/Zm00001d048835	Lightyellow
zma03020	RNA polymerase	5/90	0.000400304	0.0172131	Zm00001d038139/Zm00001d013683/Zm00001d024583/Zm00001d029055/Zm00001d035960	Magenta
zma03015	mRNA surveillance pathway	9/90	0.00212394	0.0341851	Zm00001d005502/Zm00001d049038/Zm00001d021553/Zm00001d041884/Zm00001d043108/Zm00001d033448/Zm00001d005350/Zm00001d019856/Zm00001d000023	Magenta
zma00563	Glycosylphosphatidylinositol (GPI)-anchor biosynthesis	4/90	0.00238501	0.0341851	Zm00001d051136/Zm00001d018289/Zm00001d036055/Zm00001d012034	Magenta
zma00052	Galactose metabolism	4/35	0.000434325	0.0070281	Zm00001d047582/Zm00001d028931/Zm00001d029151/Zm00001d025659	Midnightblue
zma04075	Plant hormone signal transduction	8/35	0.000526545	0.0070281	Zm00001d016582/Zm00001d038846/Zm00001d042886/Zm00001d020100/Zm00001d005609/Zm00001d025055/Zm00001d009626/Zm00001d044940	Midnightblue
zma04016	MAPK signaling pathway - plant	6/35	0.000638918	0.0070281	Zm00001d038846/Zm00001d042886/Zm00001d020100/Zm00001d005609/Zm00001d025055/Zm00001d009626	Midnightblue
zma00906	Carotenoid biosynthesis	3/35	0.00193446	0.0159593	Zm00001d013689/Zm00001d050021/Zm00001d051554	Midnightblue
zma03040	Spliceosome	19/180	0.000271883	0.0201193	Zm00001d041550/Zm00001d030725/Zm00001d047958/Zm00001d035552/Zm00001d014897/Zm00001d051052/Zm00001d014894/Zm00001d052803/Zm00001d042799/Zm00001d043843/Zm00001d002716/Zm00001d019234/Zm00001d041750/Zm00001d022286/Zm00001d032807/Zm00001d036301/Zm00001d015208/Zm00001d017177/Zm00001d029256	Red
zma03020	RNA polymerase	6/180	0.00152304	0.0464531	Zm00001d013780/Zm00001d012557/Zm00001d042567/Zm00001d003203/Zm00001d023587/Zm00001d033727	Red
zma03008	Ribosome biogenesis in eukaryotes	8/180	0.00188323	0.0464531	Zm00001d047958/Zm00001d045028/Zm00001d021557/Zm00001d029174/Zm00001d037105/Zm00001d029046/Zm00001d038807/Zm00001d040311	Red

## Sheet: Table S7
Suppl.Table S7 Results of WGCNA and MCC scores of all hub gene in each module
Coexpressed Modules	GeneID	MCC Score	Best-hit-arabi-name	Arabi-symbol	Arabi-define
Green	Zm00001d006798	2024	AT3G06010.1	ATCHR12	Homeotic gene regulator
Green	Zm00001d031050	1335	AT3G22330.1	ATRH53,PMH2	putative mitochondrial RNA helicase 2
Green	Zm00001d038172	1259	AT4G02880.1	--	--
Green	Zm00001d003794	1228	AT4G13650.1	--	Pentatricopeptide repeat (PPR) superfamily protein
Green	Zm00001d049399	1218	AT3G18610.1	ATNUC-L2,NUC-L2,PARLL1	nucleolin like 2
Green	Zm00001d014988	1208	AT5G41190.1	--	--
Green	Zm00001d024816	1208	AT3G06010.1	ATCHR12	Homeotic gene regulator
Green	Zm00001d039611	1184	AT2G37990.1	--	ribosome biogenesis regulatory protein (RRS1) family protein
Green	Zm00001d021127	1175	AT4G16630.1	--	DEA(D/H)-box RNA helicase family protein
Green	Zm00001d046654	1172	AT4G04210.1	PUX4	plant UBX domain containing protein 4
Green	Zm00001d041326	1145	AT1G10330.1	--	Tetratricopeptide repeat (TPR)-like superfamily protein
Green	Zm00001d037950	1141	AT1G50030.1	TOR	target of rapamycin
Green	Zm00001d012237	1130	AT1G71310.2	--	cobalt ion binding
Green	Zm00001d039448	1130	--	--	--
Green	Zm00001d038189	1115	AT4G30720.1	--	FAD/NAD(P)-binding oxidoreductase family protein
Green	Zm00001d038006	1102	AT5G58450.1	--	Tetratricopeptide repeat (TPR)-like superfamily protein
Green	Zm00001d028173	1089	AT1G31814.1	FRL2	FRIGIDA like 2
Green	Zm00001d018776	1079	AT3G18100.1	AtMYB4R1,MYB4R1	myb domain protein 4r1
Green	Zm00001d040686	1078	AT4G01800.1	AGY1,AtcpSecA	Albino or Glassy Yellow 1
Green	Zm00001d044510	1070	AT3G01540.4	ATDRH1,DRH1	DEAD box RNA helicase 1
Lightgreen	Zm00001d017867	67	AT5G10770.1	--	Eukaryotic aspartyl protease family protein
Lightgreen	Zm00001d018363	65	AT2G24940.1	AtMAPR2,MAPR2	membrane-associated progesterone binding protein 2
Lightgreen	Zm00001d043050	65	AT5G05280.1	--	RING/U-box superfamily protein
Lightgreen	Zm00001d041387	62	AT3G18930.1	--	RING/U-box superfamily protein
Lightgreen	Zm00001d025982	59	AT3G24860.1	--	Homeodomain-like superfamily protein
Lightgreen	Zm00001d026271	57	AT3G15210.1	ATERF-4,ATERF4,ERF4,RAP2.5	ethylene responsive element binding factor 4
Lightgreen	Zm00001d021316	57	AT2G17450.1	RHA3A	RING-H2 finger A3A
Lightgreen	Zm00001d031727	57	AT5G51970.2	--	GroES-like zinc-binding alcohol dehydrogenase family protein
Lightgreen	Zm00001d042108	56	AT1G24620.1	--	EF hand calcium-binding protein family
Lightgreen	Zm00001d010214	52	AT5G49920.1	--	Octicosapeptide/Phox/Bem1p family protein
Lightgreen	Zm00001d021995	49	AT5G67420.1	ASL39,LBD37	LOB domain-containing protein 37
Lightgreen	Zm00001d044525	49	AT4G27800.1	PPH1,TAP38	thylakoid-associated phosphatase 38
Lightgreen	Zm00001d022001	48	--	--	--
Lightgreen	Zm00001d014316	45	AT4G34940.1	ARO1	armadillo repeat only 1
Lightgreen	Zm00001d053181	44	AT1G18740.1	--	Protein of unknown function (DUF793)
Lightgreen	Zm00001d001907	43	AT3G20310.1	ATERF-7,ATERF7,ERF7	ethylene response factor 7
Lightgreen	Zm00001d012731	43	AT2G33860.1	ARF3,ETT	Transcriptional factor B3 family protein / auxin-responsive factor AUX/IAA-related
Lightgreen	Zm00001d006457	42	AT2G25010.1	--	Aminotransferase-like, plant mobile domain family protein
Lightgreen	Zm00001d049364	41	AT3G20310.1	ATERF-7,ATERF7,ERF7	ethylene response factor 7
Lightgreen	Zm00001d027436	41	AT5G24010.1	--	Protein kinase superfamily protein
Lightyellow	Zm00001d003924	52	AT3G02040.1	SRG3	senescence-related gene 3
Lightyellow	Zm00001d046500	46	AT5G20150.1	ATSPX1,SPX1	SPX domain gene 1
Lightyellow	Zm00001d043284	40	AT5G15070.2	--	Phosphoglycerate mutase-like family protein
Lightyellow	Zm00001d038550	39	AT1G15320.1	--	--
Lightyellow	Zm00001d018625	38	AT4G23000.1	--	Calcineurin-like metallo-phosphoesterase superfamily protein
Lightyellow	Zm00001d038724	38	AT4G18930.1	--	RNA ligase/cyclic nucleotide phosphodiesterase family protein
Lightyellow	Zm00001d029460	37	AT2G45130.1	ATSPX3,SPX3	SPX domain gene 3
Lightyellow	Zm00001d005742	35	AT1G23110.5	--	--
Lightyellow	Zm00001d012707	34	AT4G21470.1	ATFMN/FHY,FMN/FHY	riboflavin kinase/FMN hydrolase
Lightyellow	Zm00001d032555	30	AT4G28260.2	--	--
Lightyellow	Zm00001d043286	28	AT3G01310.2	--	Phosphoglycerate mutase-like family protein
Lightyellow	Zm00001d008600	27	AT5G01220.1	SQD2	sulfoquinovosyldiacylglycerol 2
Lightyellow	Zm00001d028367	26	AT1G14700.1	ATPAP3,PAP3	purple acid phosphatase 3
Lightyellow	Zm00001d051567	25	AT4G36530.2	--	alpha/beta-Hydrolases superfamily protein
Lightyellow	Zm00001d018595	24	AT5G01220.1	SQD2	sulfoquinovosyldiacylglycerol 2
Lightyellow	Zm00001d053626	24	AT5G20150.1	ATSPX1,SPX1	SPX domain gene 1
Lightyellow	Zm00001d032547	23	AT4G28260.2	--	--
Lightyellow	Zm00001d003593	23	AT4G02360.1	--	Protein of unknown function, DUF538
Lightyellow	Zm00001d009967	22	AT4G33030.1	SQD1	sulfoquinovosyldiacylglycerol 1
Lightyellow	Zm00001d005479	22	AT1G15960.1	ATNRAMP6,NRAMP6	NRAMP metal ion transporter 6
Magenta	Zm00001d045692	760	AT3G19190.1	ATATG2,ATG2	autophagy 2
Magenta	Zm00001d048546	575	AT1G02080.2	--	transcription regulators
Magenta	Zm00001d034371	565	AT3G10650.1	--	--
Magenta	Zm00001d039563	562	AT4G30990.1	--	ARM repeat superfamily protein
Magenta	Zm00001d043861	550	AT1G24706.2	AtTHO2,THO2	THO2
Magenta	Zm00001d016995	531	AT1G68890.1	--	magnesium ion binding;thiamin pyrophosphate binding;hydro-lyases;catalytics;2-succinyl-5-enolpyruvyl-6-hydroxy-3-cyclohexene-1-carboxylic-acid synthases
Magenta	Zm00001d022527	516	AT1G55540.2	emb1011	Nuclear pore complex protein
Magenta	Zm00001d052751	503	AT5G23150.1	HUA2	Tudor/PWWP/MBT domain-containing protein
Magenta	Zm00001d043330	481	AT2G34780.1	EMB1611,MEE22	maternal effect embryo arrest 22
Magenta	Zm00001d016890	475	AT1G36990.1	--
Magenta	Zm00001d053891	448	AT1G64790.2	ILA	ILITYHIA
Magenta	Zm00001d018134	442	AT5G64350.1	ATFKBP12,FKBP12	FK506-binding protein 12
Magenta	Zm00001d040846	441	AT3G04980.1	--	DNAJ heat shock N-terminal domain-containing protein
Magenta	Zm00001d044139	436	--	--	--
Magenta	Zm00001d052307	425	AT5G60170.2	--	RNA binding (RRM/RBD/RNP motifs) family protein
Magenta	Zm00001d045603	423	AT1G55325.2	GCT	RNA polymerase II transcription mediators
Magenta	Zm00001d021858	403	AT3G22380.2	TIC	time for coffee
Magenta	Zm00001d010887	400	AT4G03080.1	BSL1	BRI1 suppressor 1 (BSU1)-like 1
Magenta	Zm00001d018792	396	AT2G34730.1	--	myosin heavy chain-related
Magenta	Zm00001d005502	393	AT5G19400.2	SMG7	Telomerase activating protein Est1
Midnight blue	Zm00001d016255	419	AT3G24520.1	AT-HSFC1,HSFC1	heat shock transcription factor C1
Midnight blue	Zm00001d008983	405	AT1G64110.2	--	P-loop containing nucleoside triphosphate hydrolases superfamily protein
Midnight blue	Zm00001d033231	370	AT1G65680.1	ATEXPB2,ATHEXP BETA 1.4,EXPB2	expansin B2
Midnight blue	Zm00001d048868	368	AT2G42590.3	GF14 MU,GRF9	general regulatory factor 9
Midnight blue	Zm00001d019163	330	AT3G57520.1	AtSIP2,SIP2	seed imbibition 2
Midnight blue	Zm00001d002940	298	AT3G14270.1	FAB1B	phosphatidylinositol-4-phosphate 5-kinase family protein
Midnight blue	Zm00001d024465	248	AT3G58730.1	--	vacuolar ATP synthase subunit D (VATD) / V-ATPase D subunit / vacuolar proton pump D subunit (VATPD)
Midnight blue	Zm00001d052760	243	AT1G71050.1	--	Heavy metal transport/detoxification superfamily protein
Midnight blue	Zm00001d010586	227	AT5G01300.1	--	PEBP (phosphatidylethanolamine-binding protein) family protein
Midnight blue	Zm00001d038846	224	AT1G72770.3	HAB1	homology to ABI1
Midnight blue	Zm00001d011132	222	AT4G26080.1	ABI1,AtABI1	Protein phosphatase 2C family protein
Midnight blue	Zm00001d029529	220	AT3G29575.3	AFP3	ABI five binding protein 3
Midnight blue	Zm00001d020332	218	AT1G10560.1	ATPUB18,PUB18	plant U-box 18
Midnight blue	Zm00001d034978	217	AT1G22990.1	--	Heavy metal transport/detoxification superfamily protein
Midnight blue	Zm00001d046824	214	AT2G38465.1	--	--
Midnight blue	Zm00001d042207	214	AT2G23590.1	ATMES8,MES8	methyl esterase 8
Midnight blue	Zm00001d052063	212	AT2G41190.1	--	Transmembrane amino acid transporter family protein
Midnight blue	Zm00001d047582	209	AT2G47180.1	AtGolS1,GolS1	galactinol synthase 1
Midnight blue	Zm00001d044748	208	--	--	--
Midnight blue	Zm00001d033229	204	AT2G34610.1	--	--
Pink	Zm00001d052840	1780	AT4G39170.1	--	Sec14p-like phosphatidylinositol transfer family protein
Pink	Zm00001d002593	1626	AT1G33265.1	--	Transmembrane proteins 14C
Pink	Zm00001d015618	1573	AT3G19450.1	ATCAD4,CAD,CAD-C,CAD4	GroES-like zinc-binding alcohol dehydrogenase family protein
Pink	Zm00001d012983	1552	AT2G38320.1	TBL34	TRICHOME BIREFRINGENCE-LIKE 34
Pink	Zm00001d017473	1486	--	--	--
Pink	Zm00001d043984	1468	AT2G36330.1	--	Uncharacterised protein family (UPF0497)
Pink	Zm00001d008753	1448	AT3G05800.1	AIF1	AtBS1(activation-tagged BRI1 suppressor 1)-interacting factor 1
Pink	Zm00001d021197	1441	AT2G28100.1	ATFUC1,FUC1	alpha-L-fucosidase 1
Pink	Zm00001d007311	1324	AT3G07340.1	--	basic helix-loop-helix (bHLH) DNA-binding superfamily protein
Pink	Zm00001d028451	1290	AT2G41610.1	--	--
Pink	Zm00001d006697	1260	AT3G18830.1	ATPLT5,ATPMT5,PMT5	polyol/monosaccharide transporter 5
Pink	Zm00001d042653	1257	AT3G08910.1	--	DNAJ heat shock family protein
Pink	Zm00001d018246	1256	AT3G12020.1	--	P-loop containing nucleoside triphosphate hydrolases superfamily protein
Pink	Zm00001d019145	1244	AT2G41820.1	--	Leucine-rich repeat protein kinase family protein
Pink	Zm00001d026370	1234	AT1G61720.1	BAN	NAD(P)-binding Rossmann-fold superfamily protein
Pink	Zm00001d006408	1180	AT4G38050.1	--	Xanthine/uracil permease family protein
Pink	Zm00001d020417	1173	AT5G37840.1	--	--
Pink	Zm00001d026608	1164	AT1G50320.1	ATHX,ATX,THX	thioredoxin X
Pink	Zm00001d049308	1163	AT1G66890.1	--	--
Pink	Zm00001d040111	1158	--	--	--
Red	Zm00001d034005	2038	AT3G13460.1	ECT2	evolutionarily conserved C-terminal region 2
Red	Zm00001d027254	1874	--	--	--
Red	Zm00001d018405	1790	AT5G01230.1	--	S-adenosyl-L-methionine-dependent methyltransferases superfamily protein
Red	Zm00001d016410	1746	AT5G19960.1	--	RNA-binding (RRM/RBD/RNP motifs) family protein
Red	Zm00001d020112	1688	AT3G14460.1	--	LRR and NB-ARC domains-containing disease resistance protein
Red	Zm00001d027731	1626	AT3G13460.1	ECT2	evolutionarily conserved C-terminal region 2
Red	Zm00001d033218	1498	AT4G21710.1	EMB1989,NRPB2,RPB2	DNA-directed RNA polymerase family protein
Red	Zm00001d044035	1443	AT3G58610.1	--	ketol-acid reductoisomerase
Red	Zm00001d014770	1442	AT3G51100.1	--	--
Red	Zm00001d051052	1422	AT4G31580.1	RSZP22,SRZ-22,SRZ22	serine/arginine-rich 22
Red	Zm00001d035953	1418	AT5G49530.1	--	SIN-like family protein
Red	Zm00001d053018	1408	AT1G47570.1	--	RING/U-box superfamily protein
Red	Zm00001d010282	1360	AT3G56680.1	--	Single-stranded nucleic acid binding R3H protein
Red	Zm00001d019573	1337	AT2G20020.1	ATCAF1,CAF1	RNA-binding CRS1 / YhbY (CRM) domain-containing protein
Red	Zm00001d000432	1314	AT5G14520.1	--	pescadillo-related
Red	Zm00001d014977	1294	AT2G46020.2	ATBRM,BRM,CHA2,CHR2	transcription regulatory protein SNF2, putative
Red	Zm00001d012141	1290	AT3G48500.1	PDE312,PTAC10	Nucleic acid-binding, OB-fold-like protein
Red	Zm00001d020117	1286	AT3G14470.1	--	NB-ARC domain-containing disease resistance protein
Red	Zm00001d019987	1284	AT3G12340.1	--	FKBP-like peptidyl-prolyl cis-trans isomerase family protein
Red	Zm00001d025712	1265	AT4G00930.1	CIP4.1	COP1-interacting protein 4.1
